# Supplementary material for: Impact of Response Assessment Intervals on Survival and Economic Burden in Long-Term Responders to Immunotherapy for Advanced Non-Small-Cell Lung Cancer
Source: Cancers (Basel). 2025 Oct 14;17(20):3312. doi: 10.3390/cancers17203312 (PMC12563779; doi:10.3390/cancers17203312)
Supplement: Supplementary file 1 [file cancers-17-03312-s001.zip]

Archive with 1 entries (1 files):
- cancers-3899474-supplementary.pdf
